# Supplementary material for: Molecular Docking and Molecular Dynamics Studies Reveal the Anticancer Potential of Medicinal-Plant-Derived Lignans as MDM2-P53 Interaction Inhibitors
Source: Molecules. 2023 Sep 16;28(18):6665. doi: 10.3390/molecules28186665 (PMC10536213; doi:10.3390/molecules28186665)
Supplement: Supplementary file 1 [file molecules-28-06665-s001.zip]

Archive with 1 entries (1 files):
- molecules-2605754-supplementary.pdf
